# Supplementary material for: Numerical and Experimental Investigation of Mixing Enhancement in a Zigzag Passive Micromixer with D-Shaped Obstacles
Source: Micromachines (Basel). 2026 Jan 30;17(2):190. doi: 10.3390/mi17020190 (PMC12943698; doi:10.3390/mi17020190)
Supplement: Supplementary file 1 [file micromachines-17-00190-s001.zip]

Archive with 1 entries (1 files):
- micromachines-4099808-supplementary.pdf
